# Supplementary material for: Evaluation of Therapeutic Targets in Histological Subtypes of Bladder Cancer
Source: Int J Mol Sci. 2021 Oct 26;22(21):11547. doi: 10.3390/ijms222111547 (PMC8583926; doi:10.3390/ijms222111547)
Supplement: Supplementary file 1 [file ijms-22-11547-s001.zip]

Archive with 1 entries (1 files):
- ijms-1393338-supplementary.pdf
